# Supplementary material for: Differential Gene Expression in Porcine Lung Compartments after Experimental Infection with Mycoplasma hyopneumoniae
Source: Animals (Basel). 2024 Apr 25;14(9):1290. doi: 10.3390/ani14091290 (PMC11083927; doi:10.3390/ani14091290)
Supplement: Supplementary file 1 [file animals-14-01290-s001.zip]

Archive with 1 entries (1 files):
- animals-2933086-supplementary.pdf
